# Supplementary material for: Anti-hemagglutinin monomeric nanobody provides prophylactic immunity against H1 subtype influenza A viruses
Source: PLoS One. 2024 Jul 10;19(7):e0301664. doi: 10.1371/journal.pone.0301664 (PMC11236207; doi:10.1371/journal.pone.0301664)
Supplement: S1 Dataset — (TXT) [file pone.0301664.s008.txt]

Minimal data sets (https://osf.io/kw5r9/)
